# Supplementary material for: Smoothies Marketed in Spain: Are They Complying with Labeling Legislation?
Source: Nutrients. 2023 Oct 18;15(20):4426. doi: 10.3390/nu15204426 (PMC10610167; doi:10.3390/nu15204426)
Supplement: Supplementary file 1 [file nutrients-15-04426-s001.zip]

Archive with 1 entries (1 files):
- nutrients-2644766-supplementary.pdf
